# Supplementary material for: SOCS1 Deficiency Promotes Hepatocellular Carcinoma via SOCS3-Dependent CDKN1A Induction and NRF2 Activation
Source: Cancers (Basel). 2023 Jan 31;15(3):905. doi: 10.3390/cancers15030905 (PMC9913612; doi:10.3390/cancers15030905)
Supplement: Supplementary file 1 [file cancers-15-00905-s001.zip]

Archive with 1 entries (1 files):
- cancers-2144517-supplementary.pdf
